# Supplementary material for: Inhibition of CDK12 elevates cancer cell dependence on P-TEFb by stimulation of RNA polymerase II pause release
Source: Nucleic Acids Res. 2023 Oct 9;51(20):10970–91. doi: 10.1093/nar/gkad792 (PMC10639066; doi:10.1093/nar/gkad792)
Supplement: gkad792_Supplemental_Files [file gkad792_supplemental_files.zip]

Archive with 2 entries (2 files):
- Supplementary Data.pdf
- Supplementary Table S2.xlsx
