# Supplementary material for: Inhibition of CDK12 elevates cancer cell dependence on P-TEFb by stimulation of RNA polymerase II pause release
Source: Nucleic Acids Res. 2023 Oct 9;51(20):10970–91. doi: 10.1093/nar/gkad792 (PMC10639066; doi:10.1093/nar/gkad792)
Supplement: gkad792_Supplemental_Files [file gkad792_supplemental_files.zip › Supplementary Table S2.xlsx]

## Sheet: HCT116 CDK12 AS + 3-MB-PP1
Supplemenary Table S2A. GSEA results of nuclear RNA-seq data from HCT116 CDK12 as/as cell line treated with DMSO or 3-MB-PP1 (5 mM) for 4.5 h. Gene sets enriched among induced genes (NES >0) are shown. Related to Figure 3.
NAME	SIZE	ES	NES	NOM p-val	FDR q-val	FWER p-val	RANK AT MAX	LEADING EDGE
HALLMARK_TNFA_SIGNALING_VIA_NFKB	154	0.312676	4.56912	0	0	0	4577	tags=68%, list=37%, signal=105%
HALLMARK_P53_PATHWAY	164	0.237454	3.52345	0	0	0	5907	tags=71%, list=47%, signal=132%
HALLMARK_UV_RESPONSE_UP	127	0.251348	3.26839	0	0	0	6235	tags=75%, list=50%, signal=148%
HALLMARK_HYPOXIA	137	0.235535	3.1944	0	0	0	7392	tags=82%, list=59%, signal=200%
HALLMARK_MYC_TARGETS_V1	195	0.191107	3.01537	0	0	0	7706	tags=81%, list=62%, signal=207%
HALLMARK_OXIDATIVE_PHOSPHORYLATION	177	0.186258	2.8434	0	0	0	9279	tags=93%, list=74%, signal=355%
HALLMARK_APOPTOSIS	120	0.191737	2.44019	0	0.00159178	0.007	7828	tags=82%, list=63%, signal=217%
HALLMARK_HEME_METABOLISM	140	0.17139	2.33676	0	0.00346051	0.018	3860	tags=48%, list=31%, signal=68%
HALLMARK_IL2_STAT5_SIGNALING	129	0.164996	2.17747	0	0.00586101	0.035	6093	tags=65%, list=49%, signal=126%
HALLMARK_ESTROGEN_RESPONSE_EARLY	156	0.147683	2.08982	0.00206186	0.00984581	0.064	2341	tags=33%, list=19%, signal=41%
HALLMARK_ESTROGEN_RESPONSE_LATE	149	0.136791	1.95935	0.00759013	0.0242413	0.159	3173	tags=39%, list=25%, signal=52%
HALLMARK_MTORC1_SIGNALING	178	0.125974	1.89713	0.0141414	0.031297	0.221	8974	tags=84%, list=72%, signal=295%
HALLMARK_COMPLEMENT	107	0.156884	1.87746	0.00414079	0.0321992	0.243	7045	tags=72%, list=56%, signal=164%
HALLMARK_COAGULATION	59	0.201131	1.82852	0.018	0.0377131	0.296	7449	tags=80%, list=60%, signal=196%
HALLMARK_UNFOLDED_PROTEIN_RESPONSE	106	0.152327	1.79992	0.0206186	0.0406914	0.336	8718	tags=85%, list=70%, signal=279%
HALLMARK_TGF_BETA_SIGNALING	49	0.204874	1.69931	0.033195	0.0662141	0.503	3568	tags=49%, list=29%, signal=68%
HALLMARK_CHOLESTEROL_HOMEOSTASIS	64	0.174318	1.61546	0.044	0.0926721	0.657	7201	tags=75%, list=58%, signal=176%
HALLMARK_WNT_BETA_CATENIN_SIGNALING	32	0.242172	1.61263	0.0506329	0.0885455	0.661	5179	tags=66%, list=41%, signal=112%
HALLMARK_FATTY_ACID_METABOLISM	114	0.130785	1.59882	0.0497018	0.0884149	0.682	9666	tags=90%, list=77%, signal=396%
HALLMARK_ANDROGEN_RESPONSE	82	0.148079	1.57942	0.0487805	0.0914835	0.716	3950	tags=46%, list=32%, signal=67%
HALLMARK_REACTIVE_OXYGEN_SPECIES_PATHWAY	40	0.194322	1.5232	0.0431373	0.112026	0.807	3825	tags=50%, list=31%, signal=72%
HALLMARK_GLYCOLYSIS	164	0.0978019	1.44863	0.0746562	0.147506	0.902	7400	tags=69%, list=59%, signal=167%
HALLMARK_UV_RESPONSE_DN	113	0.114474	1.43242	0.08413	0.151874	0.913	1235	tags=21%, list=10%, signal=23%
HALLMARK_NOTCH_SIGNALING	28	0.228671	1.42582	0.107784	0.149639	0.918	5179	tags=64%, list=41%, signal=110%
HALLMARK_KRAS_SIGNALING_UP	93	0.123233	1.40013	0.103314	0.159276	0.94	5724	tags=58%, list=46%, signal=106%
HALLMARK_ALLOGRAFT_REJECTION	76	0.13706	1.37234	0.111732	0.172804	0.957	7830	tags=76%, list=63%, signal=203%
HALLMARK_ADIPOGENESIS	159	0.0921415	1.34825	0.138004	0.181555	0.966	8447	tags=77%, list=68%, signal=234%
HALLMARK_INTERFERON_GAMMA_RESPONSE	113	0.105676	1.29208	0.170297	0.217182	0.987	3002	tags=35%, list=24%, signal=45%
HALLMARK_INFLAMMATORY_RESPONSE	88	0.116245	1.26691	0.205374	0.230579	0.992	4093	tags=44%, list=33%, signal=65%
HALLMARK_IL6_JAK_STAT3_SIGNALING	43	0.156551	1.22357	0.19833	0.259344	0.998	4441	tags=51%, list=36%, signal=79%
HALLMARK_ANGIOGENESIS	19	0.23404	1.20994	0.222222	0.264693	0.999	1682	tags=37%, list=13%, signal=43%
HALLMARK_HEDGEHOG_SIGNALING	21	0.215901	1.17132	0.263158	0.29211	1	2660	tags=43%, list=21%, signal=54%
HALLMARK_PEROXISOME	81	0.100272	1.05644	0.352031	0.414669	1	10783	tags=96%, list=86%, signal=700%
HALLMARK_XENOBIOTIC_METABOLISM	116	0.0793507	1.00868	0.410882	0.465093	1	3755	tags=38%, list=30%, signal=54%
HALLMARK_EPITHELIAL_MESENCHYMAL_TRANSITION	97	0.0848989	0.980501	0.43129	0.487771	1	1651	tags=22%, list=13%, signal=25%
HALLMARK_MYOGENESIS	98	0.0715784	0.835168	0.665399	0.683737	1	3573	tags=36%, list=29%, signal=50%
HALLMARK_APICAL_SURFACE	22	0.134286	0.742815	0.733598	0.7932	1	2299	tags=32%, list=18%, signal=39%

## Sheet: A-375 + THZ531
Supplemenary Table S2B. GSEA results of RNA-seq data from A-375 cell line treated with DMSO or THZ531 (500 nM) for 6 h. Gene sets enriched among induced genes (NES >0) are shown. Related to Figure 3.
NAME	SIZE	ES	NES	NOM p-val	FDR q-val	FWER p-val	RANK AT MAX	LEADING EDGE
HALLMARK_TNFA_SIGNALING_VIA_NFKB	169	0.385046	5.90522	0	0	0	2517	tags=54%, list=16%, signal=64%
HALLMARK_MYC_TARGETS_V1	200	0.329297	5.32909	0	0	0	8312	tags=87%, list=54%, signal=186%
HALLMARK_OXIDATIVE_PHOSPHORYLATION	199	0.320459	5.26971	0	0	0	7894	tags=83%, list=51%, signal=168%
HALLMARK_MTORC1_SIGNALING	191	0.245547	3.89095	0	0	0	7953	tags=76%, list=52%, signal=155%
HALLMARK_UV_RESPONSE_UP	135	0.285294	3.85993	0	0	0	6707	tags=72%, list=44%, signal=126%
HALLMARK_P53_PATHWAY	175	0.232989	3.64584	0	0	0	5426	tags=58%, list=35%, signal=89%
HALLMARK_HYPOXIA	166	0.215142	3.20167	0	0	0	5533	tags=57%, list=36%, signal=88%
HALLMARK_ADIPOGENESIS	181	0.196972	3.0937	0	0	0	8910	tags=77%, list=58%, signal=181%
HALLMARK_REACTIVE_OXYGEN_SPECIES_PATHWAY	44	0.380954	2.92867	0	0	0	6397	tags=80%, list=42%, signal=136%
HALLMARK_FATTY_ACID_METABOLISM	131	0.212853	2.75158	0	0	0	8972	tags=79%, list=58%, signal=189%
HALLMARK_UNFOLDED_PROTEIN_RESPONSE	110	0.217673	2.61092	0	0	0	8568	tags=77%, list=56%, signal=173%
HALLMARK_CHOLESTEROL_HOMEOSTASIS	71	0.262153	2.60059	0	0	0	5956	tags=65%, list=39%, signal=105%
HALLMARK_XENOBIOTIC_METABOLISM	135	0.18577	2.53214	0	0	0	9024	tags=77%, list=59%, signal=185%
HALLMARK_EPITHELIAL_MESENCHYMAL_TRANSITION	161	0.164321	2.39219	0	0.000810238	0.006	9544	tags=78%, list=62%, signal=204%
HALLMARK_COAGULATION	81	0.21691	2.3459	0	0.00112459	0.009	8271	tags=75%, list=54%, signal=162%
HALLMARK_COMPLEMENT	134	0.174579	2.32327	0	0.00116007	0.01	9398	tags=78%, list=61%, signal=199%
HALLMARK_G2M_CHECKPOINT	199	0.138992	2.25563	0.00394477	0.00246144	0.023	11812	tags=90%, list=77%, signal=384%
HALLMARK_ESTROGEN_RESPONSE_LATE	146	0.159651	2.24348	0	0.00261712	0.026	7160	tags=62%, list=47%, signal=115%
HALLMARK_INFLAMMATORY_RESPONSE	108	0.173191	2.13473	0	0.00582165	0.061	2198	tags=31%, list=14%, signal=36%
HALLMARK_APOPTOSIS	136	0.155587	2.09246	0.00203666	0.00715815	0.079	5662	tags=52%, list=37%, signal=82%
HALLMARK_GLYCOLYSIS	174	0.13097	2.0191	0.00215517	0.00953146	0.109	9596	tags=75%, list=62%, signal=198%
HALLMARK_E2F_TARGETS	200	0.12413	2.01344	0.00196464	0.00941439	0.113	9967	tags=77%, list=65%, signal=216%
HALLMARK_HEME_METABOLISM	161	0.129222	1.93132	0.0121951	0.013799	0.162	8740	tags=70%, list=57%, signal=159%
HALLMARK_ANDROGEN_RESPONSE	89	0.167643	1.82788	0.00397614	0.0250651	0.291	5563	tags=53%, list=36%, signal=82%
HALLMARK_ALLOGRAFT_REJECTION	103	0.155229	1.81465	0.0141129	0.0256453	0.304	7490	tags=64%, list=49%, signal=124%
HALLMARK_DNA_REPAIR	146	0.117528	1.65052	0.0298805	0.0580373	0.576	7486	tags=60%, list=49%, signal=116%
HALLMARK_ANGIOGENESIS	22	0.28752	1.57237	0.0584795	0.0826452	0.74	4676	tags=59%, list=30%, signal=85%
HALLMARK_IL2_STAT5_SIGNALING	147	0.110475	1.5504	0.0497018	0.0885665	0.772	8892	tags=69%, list=58%, signal=161%
HALLMARK_PANCREAS_BETA_CELLS	17	0.311113	1.54399	0.0489796	0.0884777	0.781	3365	tags=53%, list=22%, signal=68%
HALLMARK_APICAL_JUNCTION	141	0.110592	1.53268	0.0631365	0.0899874	0.798	12506	tags=92%, list=81%, signal=487%
HALLMARK_PROTEIN_SECRETION	92	0.136086	1.51234	0.0760234	0.0959256	0.825	6618	tags=57%, list=43%, signal=99%
HALLMARK_MYC_TARGETS_V2	58	0.164327	1.48822	0.0804829	0.101887	0.862	11812	tags=93%, list=77%, signal=399%
HALLMARK_MYOGENESIS	128	0.108718	1.44228	0.0959488	0.120486	0.911	10126	tags=77%, list=66%, signal=222%
HALLMARK_TGF_BETA_SIGNALING	50	0.169756	1.41272	0.106299	0.132447	0.931	3860	tags=42%, list=25%, signal=56%
HALLMARK_PEROXISOME	83	0.127829	1.33493	0.136456	0.175079	0.977	10098	tags=78%, list=66%, signal=226%
HALLMARK_WNT_BETA_CATENIN_SIGNALING	31	0.188465	1.27019	0.172269	0.219254	0.989	4056	tags=45%, list=26%, signal=61%
HALLMARK_PI3K_AKT_MTOR_SIGNALING	89	0.111351	1.21467	0.210101	0.261251	0.996	11095	tags=83%, list=72%, signal=296%
HALLMARK_INTERFERON_GAMMA_RESPONSE	144	0.0876182	1.20363	0.215481	0.263815	0.997	12561	tags=90%, list=82%, signal=486%
HALLMARK_SPERMATOGENESIS	74	0.11929	1.19344	0.258517	0.266385	0.998	11694	tags=88%, list=76%, signal=364%
HALLMARK_BILE_ACID_METABOLISM	65	0.110066	1.04615	0.380117	0.418989	1	10154	tags=77%, list=66%, signal=225%
HALLMARK_UV_RESPONSE_DN	132	0.078086	1.0402	0.398	0.415904	1	12686	tags=90%, list=82%, signal=508%
HALLMARK_INTERFERON_ALPHA_RESPONSE	79	0.0736592	0.753489	0.766	0.817906	1	9394	tags=68%, list=61%, signal=174%
HALLMARK_NOTCH_SIGNALING	29	0.111264	0.715833	0.84263	0.848012	1	11030	tags=83%, list=72%, signal=291%
HALLMARK_ESTROGEN_RESPONSE_EARLY	160	0.0480944	0.707818	0.835938	0.837762	1	902	tags=11%, list=6%, signal=11%

## Sheet: Colo829 + THZ531
Supplemenary Table S2C. GSEA results of RNA-seq data from Colo829 cell line treated with DMSO or THZ531 (500 nM) for 6 h. Gene sets enriched among induced genes (NES >0) are shown. Related to Figure 3.
NAME	SIZE	ES	NES	NOM p-val	FDR q-val	FWER p-val	RANK AT MAX	LEADING EDGE
HALLMARK_TNFA_SIGNALING_VIA_NFKB	170	0.389271	5.99359	0	0	0	2285	tags=53%, list=14%, signal=61%
HALLMARK_MYC_TARGETS_V1	200	0.297954	4.87238	0	0	0	9595	tags=90%, list=61%, signal=225%
HALLMARK_EPITHELIAL_MESENCHYMAL_TRANSITION	159	0.303184	4.44033	0	0	0	6801	tags=73%, list=43%, signal=127%
HALLMARK_OXIDATIVE_PHOSPHORYLATION	200	0.264783	4.39715	0	0	0	8213	tags=78%, list=52%, signal=160%
HALLMARK_MTORC1_SIGNALING	191	0.234825	3.79623	0	0	0	10008	tags=86%, list=63%, signal=232%
HALLMARK_HYPOXIA	170	0.250039	3.76515	0	0	0	6703	tags=67%, list=42%, signal=115%
HALLMARK_P53_PATHWAY	174	0.246787	3.67823	0	0	0	7148	tags=70%, list=45%, signal=125%
HALLMARK_UV_RESPONSE_UP	135	0.239775	3.25409	0	0	0	6676	tags=66%, list=42%, signal=113%
HALLMARK_APOPTOSIS	133	0.20125	2.70544	0	0.000337204	0.002	5413	tags=54%, list=34%, signal=82%
HALLMARK_REACTIVE_OXYGEN_SPECIES_PATHWAY	43	0.348366	2.68316	0	0.000303484	0.002	8494	tags=88%, list=54%, signal=190%
HALLMARK_COAGULATION	87	0.222902	2.49819	0	0.000466803	0.003	10689	tags=90%, list=67%, signal=274%
HALLMARK_COMPLEMENT	144	0.172337	2.44601	0	0.00080957	0.006	5324	tags=51%, list=34%, signal=76%
HALLMARK_IL2_STAT5_SIGNALING	151	0.156196	2.26405	0	0.00318218	0.025	7514	tags=63%, list=47%, signal=119%
HALLMARK_GLYCOLYSIS	178	0.140753	2.16895	0	0.00526746	0.044	9897	tags=76%, list=62%, signal=201%
HALLMARK_INFLAMMATORY_RESPONSE	118	0.171559	2.15034	0.00208768	0.00557661	0.05	2537	tags=33%, list=16%, signal=39%
HALLMARK_G2M_CHECKPOINT	199	0.131801	2.115	0	0.00637345	0.061	9718	tags=74%, list=61%, signal=190%
HALLMARK_UNFOLDED_PROTEIN_RESPONSE	110	0.167069	2.09967	0.00206612	0.00667886	0.068	8603	tags=71%, list=54%, signal=154%
HALLMARK_ADIPOGENESIS	182	0.130043	2.02224	0.0019084	0.0122234	0.129	9103	tags=70%, list=57%, signal=163%
HALLMARK_CHOLESTEROL_HOMEOSTASIS	69	0.204605	1.98417	0.00596422	0.0145276	0.158	8480	tags=74%, list=54%, signal=158%
HALLMARK_XENOBIOTIC_METABOLISM	130	0.142188	1.88218	0.0093633	0.0221793	0.24	11412	tags=86%, list=72%, signal=306%
HALLMARK_TGF_BETA_SIGNALING	50	0.215111	1.7924	0.0117188	0.0337975	0.352	3572	tags=44%, list=23%, signal=57%
HALLMARK_MYC_TARGETS_V2	58	0.198959	1.7789	0.0159363	0.0344826	0.37	9968	tags=83%, list=63%, signal=222%
HALLMARK_HEME_METABOLISM	164	0.118612	1.77266	0.0143737	0.0342999	0.383	11565	tags=85%, list=73%, signal=311%
HALLMARK_FATTY_ACID_METABOLISM	131	0.128579	1.74654	0.0340265	0.0374399	0.42	9708	tags=74%, list=61%, signal=190%
HALLMARK_ANGIOGENESIS	23	0.300571	1.72087	0.0351562	0.0405281	0.462	6264	tags=70%, list=40%, signal=115%
HALLMARK_E2F_TARGETS	200	0.104565	1.69609	0.0258964	0.0439798	0.51	10402	tags=76%, list=66%, signal=219%
HALLMARK_ESTROGEN_RESPONSE_LATE	149	0.113688	1.60785	0.0294695	0.0633915	0.643	10228	tags=76%, list=65%, signal=212%
HALLMARK_WNT_BETA_CATENIN_SIGNALING	35	0.22229	1.5617	0.0495238	0.0761637	0.726	4632	tags=51%, list=29%, signal=73%
HALLMARK_DNA_REPAIR	146	0.109744	1.55552	0.0614203	0.0757627	0.733	9126	tags=68%, list=58%, signal=160%
HALLMARK_ANDROGEN_RESPONSE	92	0.137801	1.53673	0.0490798	0.0800144	0.756	7815	tags=63%, list=49%, signal=124%
HALLMARK_SPERMATOGENESIS	75	0.144497	1.43597	0.0935673	0.125061	0.891	11449	tags=87%, list=72%, signal=311%
HALLMARK_APICAL_JUNCTION	141	0.0957331	1.30539	0.167969	0.208293	0.972	12988	tags=91%, list=82%, signal=504%
HALLMARK_ALLOGRAFT_REJECTION	106	0.106662	1.28271	0.184762	0.219307	0.98	12517	tags=90%, list=79%, signal=424%
HALLMARK_MYOGENESIS	138	0.0912429	1.26102	0.185714	0.22951	0.989	7175	tags=54%, list=45%, signal=98%
HALLMARK_PI3K_AKT_MTOR_SIGNALING	87	0.110602	1.2047	0.216433	0.273083	0.997	12276	tags=89%, list=78%, signal=391%
HALLMARK_UV_RESPONSE_DN	138	0.0868098	1.20129	0.229541	0.26856	0.997	13902	tags=96%, list=88%, signal=781%
HALLMARK_MITOTIC_SPINDLE	198	0.0691088	1.1201	0.283582	0.34163	1	9318	tags=66%, list=59%, signal=157%
HALLMARK_PEROXISOME	84	0.104241	1.10158	0.313883	0.352486	1	12688	tags=90%, list=80%, signal=452%
HALLMARK_KRAS_SIGNALING_UP	121	0.0808923	1.07287	0.34739	0.374291	1	2262	tags=22%, list=14%, signal=26%
HALLMARK_HEDGEHOG_SIGNALING	28	0.151025	0.944601	0.49904	0.534123	1	1571	tags=25%, list=10%, signal=28%
HALLMARK_NOTCH_SIGNALING	28	0.116051	0.739336	0.804167	0.821494	1	14004	tags=100%, list=88%, signal=861%
HALLMARK_IL6_JAK_STAT3_SIGNALING	55	0.0838137	0.721765	0.804082	0.824549	1	404	tags=11%, list=3%, signal=11%

## Sheet: MDA-MB-231 + SR-4835
Supplemenary Table S2D. GSEA results of RNA-seq data from MDA-MB-231 cell line treated with DMSO or SR-4835 (90 nM) for 6 h. Gene sets enriched among induced genes (NES >0) are shown. Related to Figure 3.
NAME	SIZE	ES	NES	NOM p-val	FDR q-val	FWER p-val	RANK AT MAX	LEADING EDGE
HALLMARK_MYC_TARGETS_V1	195	0.262106	4.26779	0	0	0	22816	tags=97%, list=71%, signal=331%
HALLMARK_TNFA_SIGNALING_VIA_NFKB	195	0.205276	3.44956	0	0	0	9280	tags=49%, list=29%, signal=69%
HALLMARK_OXIDATIVE_PHOSPHORYLATION	185	0.204611	3.20959	0	0	0	23034	tags=92%, list=72%, signal=321%
HALLMARK_MTORC1_SIGNALING	196	0.180139	2.87134	0	0	0	22816	tags=89%, list=71%, signal=303%
HALLMARK_UV_RESPONSE_UP	149	0.188906	2.68979	0	0.000309731	0.002	22251	tags=88%, list=69%, signal=283%
HALLMARK_HYPOXIA	191	0.144472	2.34371	0	0.00137829	0.012	23862	tags=88%, list=74%, signal=340%
HALLMARK_REACTIVE_OXYGEN_SPECIES_PATHWAY	48	0.255952	2.09401	0.00199601	0.00812981	0.082	21283	tags=92%, list=66%, signal=270%
HALLMARK_UNFOLDED_PROTEIN_RESPONSE	109	0.171799	2.08561	0.00197628	0.00728888	0.083	23728	tags=91%, list=74%, signal=344%
HALLMARK_ESTROGEN_RESPONSE_LATE	187	0.106219	1.70671	0.011976	0.0496705	0.475	23457	tags=83%, list=73%, signal=306%
HALLMARK_P53_PATHWAY	190	0.101953	1.64746	0.0358566	0.0595609	0.576	9614	tags=40%, list=30%, signal=57%
HALLMARK_CHOLESTEROL_HOMEOSTASIS	71	0.150461	1.46802	0.11	0.123388	0.868	23733	tags=89%, list=74%, signal=337%
HALLMARK_PANCREAS_BETA_CELLS	27	0.231012	1.40613	0.107486	0.147296	0.936	22378	tags=93%, list=70%, signal=303%
HALLMARK_ANDROGEN_RESPONSE	96	0.118422	1.35525	0.108911	0.165989	0.969	9277	tags=41%, list=29%, signal=57%
HALLMARK_PI3K_AKT_MTOR_SIGNALING	104	0.111111	1.3516	0.12115	0.156058	0.973	22437	tags=81%, list=70%, signal=266%
HALLMARK_ALLOGRAFT_REJECTION	169	0.0876902	1.345	0.120163	0.150068	0.974	20813	tags=73%, list=65%, signal=206%
HALLMARK_HEDGEHOG_SIGNALING	35	0.109057	0.782538	0.733333	0.783888	1	7530	tags=34%, list=23%, signal=45%
HALLMARK_ANGIOGENESIS	35	0.0933546	0.659655	0.881657	0.889848	1	27352	tags=94%, list=85%, signal=626%

## Sheet: IMR-32 + THZ531
Supplemenary Table S2E. GSEA results of TT-seq data from IMR-32 cell line treated with DMSO or THZ531 (400 nM) for 2 h. Gene sets enriched among induced genes (NES >0) are shown. Related to Figure 3.
NAME	SIZE	ES	NES	NOM p-val	FDR q-val	FWER p-val	RANK AT MAX	LEADING EDGE
HALLMARK_MYC_TARGETS_V1	193	0.346758	5.56351	0	0	0	6330	tags=87%, list=53%, signal=182%
HALLMARK_OXIDATIVE_PHOSPHORYLATION	177	0.329302	5.06639	0	0	0	4971	tags=74%, list=42%, signal=125%
HALLMARK_TNFA_SIGNALING_VIA_NFKB	99	0.414471	4.71994	0	0	0	2090	tags=59%, list=17%, signal=70%
HALLMARK_UV_RESPONSE_UP	112	0.34106	4.19796	0	0	0	3647	tags=64%, list=30%, signal=92%
HALLMARK_P53_PATHWAY	125	0.25426	3.30156	0	0	0	4836	tags=66%, list=40%, signal=109%
HALLMARK_MTORC1_SIGNALING	183	0.198776	3.09201	0	0	0	7658	tags=84%, list=64%, signal=229%
HALLMARK_DNA_REPAIR	135	0.226044	3.08668	0	0	0	5477	tags=68%, list=46%, signal=124%
HALLMARK_HYPOXIA	127	0.223443	2.91208	0	0	0	3194	tags=49%, list=27%, signal=66%
HALLMARK_XENOBIOTIC_METABOLISM	95	0.254881	2.88042	0	0	0	7047	tags=84%, list=59%, signal=203%
HALLMARK_APOPTOSIS	98	0.245029	2.83267	0	0	0	6124	tags=76%, list=51%, signal=153%
HALLMARK_UNFOLDED_PROTEIN_RESPONSE	102	0.223804	2.58967	0	0.000299083	0.002	4029	tags=56%, list=34%, signal=84%
HALLMARK_REACTIVE_OXYGEN_SPECIES_PATHWAY	40	0.343585	2.5491	0	0.000475914	0.003	6369	tags=88%, list=53%, signal=187%
HALLMARK_FATTY_ACID_METABOLISM	108	0.205265	2.53572	0.00202429	0.000439305	0.003	5097	tags=63%, list=43%, signal=109%
HALLMARK_ADIPOGENESIS	147	0.17538	2.52865	0	0.000407926	0.003	6552	tags=72%, list=55%, signal=157%
HALLMARK_MYC_TARGETS_V2	54	0.273789	2.36269	0	0.00146277	0.012	7814	tags=93%, list=65%, signal=266%
HALLMARK_PANCREAS_BETA_CELLS	15	0.473615	2.23278	0.00192308	0.00396857	0.034	3910	tags=80%, list=33%, signal=119%
HALLMARK_PEROXISOME	74	0.212991	2.17123	0.00199601	0.00540925	0.048	8620	tags=93%, list=72%, signal=332%
HALLMARK_E2F_TARGETS	195	0.129908	2.13311	0.00196078	0.00593865	0.056	8346	tags=83%, list=70%, signal=269%
HALLMARK_MYOGENESIS	79	0.20044	2.05123	0.00787402	0.008701	0.085	4582	tags=58%, list=38%, signal=94%
HALLMARK_GLYCOLYSIS	140	0.142027	1.97351	0.004	0.0137764	0.136	9085	tags=90%, list=76%, signal=370%
HALLMARK_INTERFERON_GAMMA_RESPONSE	79	0.183105	1.91949	0.0152091	0.0175922	0.183	5545	tags=65%, list=46%, signal=120%
HALLMARK_EPITHELIAL_MESENCHYMAL_TRANSITION	92	0.164531	1.86567	0.011976	0.0232168	0.243	7797	tags=82%, list=65%, signal=232%
HALLMARK_G2M_CHECKPOINT	185	0.115985	1.85576	0.00952381	0.0234169	0.255	9689	tags=92%, list=81%, signal=479%
HALLMARK_ESTROGEN_RESPONSE_LATE	109	0.151185	1.85535	0.0151229	0.0226012	0.257	6108	tags=66%, list=51%, signal=134%
HALLMARK_COAGULATION	39	0.250874	1.84448	0.0156863	0.0230187	0.27	4062	tags=59%, list=34%, signal=89%
HALLMARK_ALLOGRAFT_REJECTION	59	0.194724	1.76368	0.0194175	0.0345615	0.393	6196	tags=71%, list=52%, signal=147%
HALLMARK_APICAL_JUNCTION	94	0.15234	1.74428	0.02	0.0363819	0.42	8498	tags=86%, list=71%, signal=295%
HALLMARK_COMPLEMENT	92	0.149169	1.71053	0.0259179	0.0418998	0.478	4079	tags=49%, list=34%, signal=74%
HALLMARK_KRAS_SIGNALING_UP	72	0.171209	1.69938	0.0316832	0.0425791	0.497	1286	tags=28%, list=11%, signal=31%
HALLMARK_CHOLESTEROL_HOMEOSTASIS	57	0.193442	1.67988	0.0447471	0.0457021	0.54	3362	tags=47%, list=28%, signal=66%
HALLMARK_IL6_JAK_STAT3_SIGNALING	30	0.235655	1.53451	0.0683594	0.0870885	0.785	8351	tags=93%, list=70%, signal=308%
HALLMARK_NOTCH_SIGNALING	20	0.286199	1.5227	0.0529412	0.0889858	0.802	2562	tags=50%, list=21%, signal=64%
HALLMARK_ESTROGEN_RESPONSE_EARLY	109	0.12373	1.48887	0.0925926	0.100645	0.848	7421	tags=74%, list=62%, signal=194%
HALLMARK_PI3K_AKT_MTOR_SIGNALING	80	0.131942	1.3743	0.12549	0.163191	0.957	5608	tags=60%, list=47%, signal=112%
HALLMARK_BILE_ACID_METABOLISM	52	0.156007	1.33388	0.132296	0.183935	0.97	8722	tags=88%, list=73%, signal=325%
HALLMARK_WNT_BETA_CATENIN_SIGNALING	27	0.20052	1.26879	0.174349	0.230635	0.994	5580	tags=67%, list=47%, signal=125%
HALLMARK_ANDROGEN_RESPONSE	76	0.121773	1.23596	0.218692	0.252621	0.998	8152	tags=80%, list=68%, signal=250%
HALLMARK_HEME_METABOLISM	125	0.0945346	1.23348	0.19877	0.248009	0.998	5961	tags=59%, list=50%, signal=117%
HALLMARK_IL2_STAT5_SIGNALING	103	0.104949	1.23084	0.213992	0.244368	0.998	9322	tags=88%, list=78%, signal=397%
HALLMARK_INTERFERON_ALPHA_RESPONSE	35	0.172844	1.17185	0.263713	0.293496	0.999	5456	tags=63%, list=46%, signal=115%
HALLMARK_TGF_BETA_SIGNALING	43	0.150638	1.16908	0.249505	0.288971	0.999	429	tags=19%, list=4%, signal=19%
HALLMARK_KRAS_SIGNALING_DN	45	0.140282	1.12597	0.307377	0.324629	0.999	2846	tags=38%, list=24%, signal=49%
HALLMARK_SPERMATOGENESIS	66	0.114192	1.10411	0.326296	0.341718	0.999	10058	tags=95%, list=84%, signal=597%
HALLMARK_INFLAMMATORY_RESPONSE	50	0.13148	1.08013	0.35546	0.358937	1	3935	tags=46%, list=33%, signal=68%
HALLMARK_ANGIOGENESIS	15	0.172543	0.818718	0.678571	0.702328	1	330	tags=20%, list=3%, signal=21%
HALLMARK_HEDGEHOG_SIGNALING	26	0.110264	0.686588	0.870902	0.86252	1	10644	tags=100%, list=89%, signal=906%
